# Supplementary material for: A High-Quality CdSe/CdS/ZnS Quantum-Dot-Based FRET Aptasensor for the Simultaneous Detection of Two Different Alzheimer’s Disease Core Biomarkers
Source: Nanomaterials (Basel). 2022 Nov 16;12(22):4031. doi: 10.3390/nano12224031 (PMC9697525; doi:10.3390/nano12224031)
Supplement: Supplementary file 1 [file nanomaterials-12-04031-s001.zip]

Archive with 1 entries (1 files):
- nanomaterials-1967841-supplementary.pdf
